# Supplementary material for: Dataset on sociability, cognitive function, gene and protein expression of molecules involved in social behavior, reward system and synapse function following early-life status epilepticus in Wistar rats
Source: Data Brief. 2020 Jun 7;31:105819. doi: 10.1016/j.dib.2020.105819 (PMC7306614; doi:10.1016/j.dib.2020.105819)
Supplement: Supplementary file 3 [file mmc3.xml]

<?xml version="1.0" encoding="utf-8" standalone="no"?>
<data>
  <datasets>
    <author>rcysneiros@yahoo.com;roberta.cysneiros@mackenzie.br</author>
    <type>1</type>
    <dataset>
      <name>Early life seizures project</name>
      <caption />
      <description>The dataset is related to behavioral and molecular evaluation of young adults animals subjected to early life pilocarpine-induce seizures. Animals were probed for social recognition memory and cognitive tasks (Octagonal  maze and Barnes maze). Brain tissues were probed for gene and protein expression of molecules related to social behavior, reward system and synapse function. </description>
      <filetype>
        <name />
      </filetype>
      <filesize />
      <source>0</source>
      <sourcename>Original Data</sourcename>
      <access>
        <type>1</type>
        <name>Data available in data repository</name>
        <reponame>Mendeley Data</reponame>
        <PersistentId>10.17632/jk926nfcdr.4</PersistentId>
        <deeplinkurl>http://dx.doi.org/10.17632/jk926nfcdr.4</deeplinkurl>
      </access>
    </dataset>
  </datasets>
</data>
